# Supplementary material for: p27kip1 Modulates the Morphology and Phagocytic Activity of Microglia
Source: Int J Mol Sci. 2022 Sep 9;23(18):10432. doi: 10.3390/ijms231810432 (PMC9499407; doi:10.3390/ijms231810432)
Supplement: Supplementary file 1 [file ijms-23-10432-s001.zip]

Archive with 1 entries (1 files):
- ijms-1847221-supplementary.pdf
